# Supplementary material for: Biochemical Studies of Mitochondrial Malate: Quinone Oxidoreductase from Toxoplasma gondii
Source: Int J Mol Sci. 2021 Jul 22;22(15):7830. doi: 10.3390/ijms22157830 (PMC8345934; doi:10.3390/ijms22157830)
Supplement: Supplementary file 1 [file ijms-22-07830-s001.zip]

Archive with 1 entries (1 files):
- ijms-1289193-supplementary.pdf
